# Supplementary material for: Effect of Short-Chain Fatty Acids and Polyunsaturated Fatty Acids on Metabolites in H460 Lung Cancer Cells
Source: Molecules. 2023 Mar 3;28(5):2357. doi: 10.3390/molecules28052357 (PMC10005177; doi:10.3390/molecules28052357)
Supplement: Supplementary file 1 [file molecules-28-02357-s001.zip]

Archive with 1 entries (1 files):
- molecules-2171777-supplementary.pdf
